# Supplementary material for: Effects of the Light/Dark Phase and Constant Light on Spatial Working Memory and Spine Plasticity in the Mouse Hippocampus
Source: Cells. 2023 Jun 30;12(13):1758. doi: 10.3390/cells12131758 (PMC10340644; doi:10.3390/cells12131758)
Supplement: Supplementary file 1 [file cells-12-01758-s001.zip]

Archive with 7 entries (7 files):
- Figures S1 and S2.pdf
- Video S1.mpg
- Video S2.mpg
- Video S3.mpg
- Video S4.mpg
- Video S5.mpg
- Video S6.mpg
